# Supplementary material for: Unraveling Heterogeneity of Tumor Cells and Microenvironment and Its Clinical Implications for Triple Negative Breast Cancer
Source: Front Oncol. 2021 Mar 29;11:557477. doi: 10.3389/fonc.2021.557477 (PMC8040954; doi:10.3389/fonc.2021.557477)
Supplement: Supplementary Table 1 — Marker genes in B cells. [file Table_1.XLSX]

## Sheet: Sheet1
Gene_Name	log2FC	p_value	q_value
MS4A1	4.64629	1.42892e-36	2.85785e-33
CD69	3.50895	4.14833e-12	8.29665e-09
CD74	3.16892	5.44738e-13	1.08948e-09
LY86	3.14322	1.77524e-08	3.55048e-05
IRF8	3.03523	8.82726e-16	1.76545e-12
VPREB3	3.00803	1.43068e-12	2.86136e-09
CXCR4	3.00461	1.05529e-12	2.11059e-09
SELL	2.99215	4.53128e-15	9.06255e-12
HLA-DRA	2.9642	7.8962e-12	1.57924e-08
GPR183	2.95132	6.15849e-09	1.2317e-05
PTPN6	2.81558	3.21321e-09	6.42642e-06
CD19	2.79741	1.83942e-17	3.67885e-14
CXCR5	2.77836	1.58201e-15	3.16403e-12
HLA-DQB1	2.74728	1.64005e-10	3.2801e-07
CD83	2.68055	8.5406e-15	1.70812e-11
BANK1	2.50806	5.53955e-29	1.10791e-25
RGS2	2.49526	2.59171e-07	0.000518342
HLA-DPA1	2.48388	7.63731e-13	1.52746e-09
CD52	2.47151	5.00132e-08	0.000100026
CCR7	2.27257	4.21731e-08	8.43462e-05
HLA-DOB	2.21807	1.22208e-13	2.44416e-10
PARP15	2.19763	2.71907e-12	5.43814e-09
FCRLA	2.16474	1.10431e-17	2.20862e-14
HLA-DRB1	2.02227	2.00542e-11	4.01084e-08
CD70	2.01092	4.02395e-13	8.04789e-10
FCER2	2.00244	1.47193e-13	2.94385e-10
IL2RG	1.9724	3.18933e-08	6.37866e-05
ZNF331	1.93162	2.00967e-05	0.0401933
RAB30	1.79408	1.17266e-05	0.0234531
TNFRSF13B	1.75843	8.86251e-13	1.7725e-09
RGS1	1.74669	7.53885e-07	0.00150777
HLA-DPB1	1.73517	2.81881e-10	5.63763e-07
APOBEC3C	1.72494	2.12583e-05	0.0425167
CD1C	1.67936	9.80636e-10	1.96127e-06
GPR18	1.63876	2.66839e-07	0.000533678
ICAM2	1.63774	0.0115166	1
GSAP	1.62326	1.24368e-09	2.48736e-06
FCRL1	1.57164	2.45809e-15	4.91618e-12
NAPSB	1.56705	4.44257e-05	0.0888513
HLA-DQA1	1.50641	1.89865e-16	3.7973e-13
MZB1	1.49928	0.00118804	1
IFI30	1.48548	4.08929e-06	0.00817857
FCRL2	1.47677	1.79717e-08	3.59433e-05
UCP2	1.46951	0.000235475	0.470951
SNHG1	1.46341	0.000956079	1
CAPG	1.43747	2.97649e-05	0.0595299
LETMD1	1.41063	0.00141556	1
HLA-DRB5	1.40768	1.49213e-09	2.98427e-06
KDM4C	1.32301	1.10859e-06	0.00221719
PLD4	1.31267	5.57338e-07	0.00111468
ARHGAP9	1.3013	3.72313e-06	0.00744626
CD48	1.27119	7.22566e-06	0.0144513
DCTD	1.26028	0.0411071	1
CIITA	1.24435	1.00412e-11	2.00823e-08
CD86	1.20703	0.000983469	1
CYTH4	1.19521	0.000100566	0.201131
TNFSF13	1.1862	0.00108288	1
CNR2	1.17468	1.50106e-08	3.00212e-05
ANKHD1	1.17235	0.00528672	1
ZNF211	1.16189	0.00779802	1
GAPT	1.15963	1.93133e-05	0.0386267
SEL1L3	1.1475	3.74202e-09	7.48405e-06
P2RX5	1.10476	3.23343e-07	0.000646686
CREM	1.08997	0.0192054	1
HLA-DQB2	1.07628	9.1724e-11	1.83448e-07
NIN	1.06461	2.1298e-05	0.042596
FLII	1.06395	0.0605825	1
CD40	1.06165	0.0102354	1
CD27	1.03863	0.00120129	1
HLA-DMB	1.01407	8.85775e-07	0.00177155
TCF25	1.01264	0.120069	1
C1orf162	1.01101	0.000163321	0.326643
TNFRSF17	1.00994	0.000121194	0.242389
NUP85	0.982275	0.0044214	1
ZNF394	0.971105	0.00350949	1
TRAIP	0.963765	0.00438974	1
TMEM177	0.951855	0.00884316	1
SCIMP	0.945237	2.46057e-05	0.0492113
VNN2	0.938787	0.000447933	0.895866
ZNF639	0.920849	0.00955896	1
STAP1	0.918941	5.78173e-05	0.115635
PLEKHB1	0.913424	0.0348066	1
RNASE6	0.906357	0.00650322	1
C10orf128	0.906009	0.000207142	0.414283
ARL16	0.892001	0.00753339	1
MAN1B1	0.891555	0.0281396	1
CDK14	0.854356	1.26787e-05	0.0253573
RBM4B	0.846169	0.0208543	1
BCAR3	0.846107	0.000327156	0.654313
ZFAND2B	0.840179	0.0311689	1
FCGR2C	0.835781	0.00349098	1
TCTA	0.818484	0.000220806	0.441611
TMEM243	0.814483	0.00472013	1
ISCA2	0.808673	0.102942	1
PIK3R6	0.790712	4.54982e-06	0.00909963
L3HYPDH	0.790165	0.000870447	1
CTSS	0.789981	0.000198706	0.397411
FCGR2B	0.775654	2.67046e-05	0.0534092
CD55	0.775343	3.3231e-06	0.00664621
ADPGK	0.774826	0.0138515	1
FAM209A	0.766827	3.69908e-06	0.00739816
C16orf70	0.759864	0.00150537	1
SLC7A6OS	0.759627	0.0319558	1
DEPDC5	0.749513	0.00084472	1
ADAM19	0.741124	5.76071e-06	0.0115214
LRMP	0.739984	0.00116593	1
EVL	0.735588	0.000230218	0.460435
PREB	0.708164	0.0628412	1
HCG18	0.698826	0.000218845	0.437691
EPS15	0.696493	0.0127042	1
SMIM14	0.695032	0.00042645	0.8529
APOBEC3G	0.694447	0.0868472	1
ZDHHC4	0.686221	0.0797833	1
PTPN7	0.683031	7.41283e-05	0.148257
RBCK1	0.669872	0.0515914	1
RNF31	0.658726	0.00405276	1
TGFBR2	0.656996	1.27437e-05	0.0254874
TARBP2	0.651709	0.0578933	1
SC5D	0.650873	0.0607453	1
RPS2	0.639824	1.53691e-05	0.0307382
MAP4K1	0.628873	0.00236619	1
ZNF165	0.610964	0.00322857	1
BRD2	0.610582	9.36786e-05	0.187357
ENOPH1	0.59801	0.0444483	1
SBF2-AS1	0.591255	0.000406851	0.813702
PRIM1	0.575825	0.101619	1
KNTC1	0.567846	0.00268663	1
HSH2D	0.554697	0.00769122	1
SNRNP40	0.549253	0.218456	1
TMEM19	0.544204	0.000423862	0.847724
FBXO5	0.539847	0.022198	1
DHX35	0.535964	0.0771261	1
YIPF1	0.529877	0.0755353	1
IRF7	0.515669	0.0371128	1
ZNF623	0.512523	0.00326594	1
GNG7	0.50008	4.77188e-06	0.00954377
