# Supplementary material for: Unraveling Heterogeneity of Tumor Cells and Microenvironment and Its Clinical Implications for Triple Negative Breast Cancer
Source: Front Oncol. 2021 Mar 29;11:557477. doi: 10.3389/fonc.2021.557477 (PMC8040954; doi:10.3389/fonc.2021.557477)
Supplement: Supplementary Table 2 — Marker genes in myeloid cells. [file Table_2.XLSX]

## Sheet: Sheet1
Gene_Name	log2FC	p_value	q_value
CCL3	5.19204	4.29376e-55	8.58752e-52
ELK2AP	4.8363	5.97485e-13	1.19497e-09
HLA-DRB1	4.77426	1.32047e-92	2.64095e-89
HLA-DRA	4.7126	5.10631e-93	1.02126e-89
SPP1	4.40792	1.76452e-41	3.52903e-38
FCER1G	4.39755	2.2051e-107	4.4102e-104
IL1B	4.34208	1.05148e-35	2.10296e-32
IGLL5	4.11176	2.23262e-15	4.46523e-12
HLA-DPA1	3.82589	1.63798e-67	3.27595e-64
IFI30	3.76772	2.0811e-78	4.16221e-75
HLA-DRB5	3.72374	1.18418e-78	2.36836e-75
CD14	3.50776	8.87836e-71	1.77567e-67
C1QB	3.48823	1.12222e-76	2.24444e-73
AIF1	3.42843	4.04503e-82	8.09006e-79
PLAUR	3.37073	4.11322e-56	8.22645e-53
CCL3L3	3.30382	3.50738e-35	7.01476e-32
CCL4L2	3.26481	8.724e-30	1.7448e-26
CD74	3.24054	3.34144e-89	6.68289e-86
CCL4	3.23951	1.22195e-22	2.44389e-19
FCGR3A	3.16812	5.29217e-82	1.05843e-78
C1QC	3.14295	1.47661e-73	2.95322e-70
VSIG4	3.11491	4.44418e-74	8.88835e-71
G0S2	3.06777	6.44175e-27	1.28835e-23
TYROBP	2.9283	4.26444e-92	8.52889e-89
FCGR2A	2.89237	1.26303e-82	2.52605e-79
ALOX5AP	2.88545	2.44455e-57	4.8891e-54
MS4A6A	2.85656	5.49269e-76	1.09854e-72
MZB1	2.85045	1.14218e-20	2.28437e-17
HLA-DQB1	2.84048	6.7289e-61	1.34578e-57
LYZ	2.75313	3.32556e-71	6.65112e-68
HLA-DQA1	2.73858	3.20015e-55	6.40031e-52
HLA-DMB	2.70536	1.94225e-64	3.8845e-61
CTSB	2.58597	1.46385e-69	2.9277e-66
FTL	2.57983	1.31813e-51	2.63626e-48
C1orf162	2.5667	3.72724e-65	7.45448e-62
CPVL	2.55965	1.44501e-73	2.89003e-70
SLC37A2	2.55343	4.78899e-05	0.0957798
IGSF6	2.53712	1.02296e-62	2.04593e-59
TNF	2.48909	1.71104e-19	3.42208e-16
DPY19L2P2	2.46827	3.5811e-07	0.000716219
C1QA	2.44678	7.96623e-68	1.59325e-64
CD163	2.40597	3.92258e-85	7.84515e-82
MS4A4A	2.36136	4.73902e-68	9.47804e-65
FOLR2	2.35649	2.94957e-45	5.89913e-42
C3AR1	2.3393	3.53719e-72	7.07439e-69
FPR1	2.30404	5.73401e-71	1.1468e-67
HLA-DPB1	2.29887	1.48974e-61	2.97947e-58
F13A1	2.27862	3.09776e-51	6.19552e-48
CCL2	2.24964	1.09673e-22	2.19346e-19
FCGR2B	2.1549	2.30974e-66	4.61948e-63
MSR1	2.14748	4.16738e-76	8.33477e-73
TREM1	2.10381	2.16537e-61	4.33074e-58
GLS	2.09	0.00201105	1
CCL20	2.00965	9.25812e-09	1.85162e-05
GPR183	1.95621	9.29195e-25	1.85839e-21
FCN1	1.90752	1.95302e-43	3.90603e-40
CD83	1.87092	9.86455e-42	1.97291e-38
MNDA	1.82718	5.8961e-59	1.17922e-55
SOD2	1.78923	2.9008e-17	5.80161e-14
IFIT2	1.76669	2.75444e-09	5.50888e-06
TGFBI	1.76464	7.79049e-38	1.5581e-34
CAPG	1.76196	3.84786e-28	7.69572e-25
MARCO	1.73046	1.00957e-20	2.01914e-17
RNASE6	1.73041	9.48482e-60	1.89696e-56
RGS1	1.66737	9.15994e-31	1.83199e-27
THEMIS2	1.66351	1.26784e-53	2.53568e-50
MPP1	1.6505	1.59883e-55	3.19766e-52
CSF1R	1.6316	1.63514e-70	3.27029e-67
TREM2	1.62133	1.41668e-46	2.83336e-43
RNASE1	1.61457	2.25969e-38	4.51938e-35
PILRA	1.59448	2.19472e-61	4.38944e-58
CD36	1.5253	1.73275e-23	3.46549e-20
IL1RN	1.48339	1.19123e-26	2.38246e-23
CTSC	1.48028	1.01186e-38	2.02372e-35
IRF8	1.4753	1.89893e-26	3.79786e-23
CXCL2	1.47166	2.66146e-08	5.32293e-05
LYVE1	1.46772	1.2779e-38	2.5558e-35
OLR1	1.41543	1.54795e-51	3.09589e-48
UCP2	1.40935	5.92647e-23	1.18529e-19
LY86	1.39234	2.324e-51	4.648e-48
VAMP5	1.38739	7.36862e-31	1.47372e-27
APOC1	1.38163	4.39071e-24	8.78142e-21
ICAM1	1.36989	8.38228e-31	1.67646e-27
MS4A7	1.35568	4.52122e-54	9.04244e-51
TRMT2B	1.29875	3.44621e-07	0.000689241
FCGR1A	1.27874	1.99211e-52	3.98422e-49
SLC31A2	1.25203	1.14522e-27	2.29045e-24
GLUL	1.24699	1.47622e-18	2.95244e-15
C1orf54	1.20391	4.51536e-24	9.03072e-21
CLEC5A	1.20319	2.81846e-39	5.63691e-36
C15orf48	1.19819	2.82077e-10	5.64153e-07
VWA5A	1.18863	3.52509e-07	0.000705018
SLC7A7	1.18631	3.07951e-47	6.15901e-44
CLEC10A	1.17007	1.26331e-39	2.52663e-36
SLAMF7	1.16963	9.4843e-20	1.89686e-16
CREM	1.1676	4.3791e-15	8.7582e-12
VAMP3	1.16386	9.76248e-12	1.9525e-08
LILRB4	1.15062	7.69917e-44	1.53983e-40
APOE	1.1401	1.13367e-12	2.26733e-09
ISG15	1.13643	2.52933e-19	5.05866e-16
PLAU	1.13549	1.78838e-17	3.57676e-14
PNP	1.12828	2.63524e-29	5.27048e-26
EPGN	1.12385	2.98334e-06	0.00596669
PTOV1-AS1	1.11978	0.00168958	1
PLD4	1.11629	1.41396e-41	2.82791e-38
IFIT1	1.1042	1.25549e-07	0.000251097
PLVAP	1.10303	9.8527e-17	1.97054e-13
LST1	1.09357	4.34043e-51	8.68085e-48
MFSD1	1.0922	2.40775e-27	4.81551e-24
CD86	1.07987	1.00096e-51	2.00191e-48
TMEM176B	1.0659	2.10597e-15	4.21194e-12
CES3	1.05003	0.00355089	1
MX1	1.03489	1.49151e-14	2.98303e-11
IFITM2	1.01993	2.43599e-22	4.87198e-19
SELPLG	1.00723	9.6961e-42	1.93922e-38
NAPSB	1.00643	7.62026e-23	1.52405e-19
SDS	0.997194	4.72579e-36	9.45159e-33
PTPRG-AS1	0.990156	0.000234881	0.469762
TNFSF13	0.955504	8.95918e-23	1.79184e-19
SELL	0.943372	7.26537e-16	1.45307e-12
PTPN7	0.934836	6.44663e-14	1.28933e-10
HSCB	0.923996	0.0184118	1
ISG20	0.92357	9.14771e-05	0.182954
IFIT3	0.905361	2.72733e-09	5.45466e-06
AQP6	0.901882	8.21743e-10	1.64349e-06
RNASE2	0.901668	7.05811e-24	1.41162e-20
CTSS	0.896597	3.02618e-48	6.05236e-45
SAT1	0.891141	1.1437e-22	2.2874e-19
TSPAN7	0.884986	3.47911e-21	6.95822e-18
MMP19	0.876926	8.07473e-26	1.61495e-22
NCF2	0.831719	5.08924e-33	1.01785e-29
FUCA1	0.826253	6.94602e-13	1.3892e-09
GIMAP4	0.807547	4.16795e-21	8.33591e-18
IFNGR1	0.806468	9.48791e-11	1.89758e-07
FBXO6	0.797755	0.0415224	1
CCR1	0.791705	1.82044e-39	3.64089e-36
WARS	0.785257	6.67801e-14	1.3356e-10
ORC6	0.77802	0.0208251	1
FCGR2C	0.775124	7.96638e-45	1.59328e-41
FPR3	0.771389	5.41402e-43	1.0828e-39
VMO1	0.763471	8.02313e-24	1.60463e-20
MTG2	0.732863	3.19017e-06	0.00638033
DPH3P1	0.731453	0.000128191	0.256383
RGS2	0.728803	3.98593e-06	0.00797187
IL1A	0.725294	5.60889e-32	1.12178e-28
A2M	0.716953	8.47927e-16	1.69585e-12
IL18	0.714681	4.30252e-25	8.60504e-22
IGFBP7	0.712693	2.70231e-06	0.00540462
ATP1B3	0.70929	1.37278e-15	2.74556e-12
SLA	0.69904	1.06595e-28	2.13189e-25
SGK1	0.695567	1.27394e-28	2.54789e-25
GSAP	0.689883	9.66613e-13	1.93323e-09
CXCL1	0.679401	4.60546e-06	0.00921092
FTH1	0.67594	6.01365e-14	1.20273e-10
FZD2	0.674696	4.67338e-06	0.00934675
SERPINA1	0.666909	1.52075e-32	3.0415e-29
GPR34	0.666376	2.3583e-21	4.71661e-18
GIMAP5	0.658603	1.20323e-18	2.40646e-15
C2	0.652129	3.65128e-23	7.30256e-20
IL1RL1	0.651839	1.08558e-23	2.17116e-20
PLAC8	0.648386	1.2927e-05	0.025854
CXorf21	0.62674	1.98489e-13	3.96978e-10
MS4A2	0.620754	6.55902e-07	0.0013118
OSM	0.61137	1.20215e-28	2.4043e-25
SLC25A32	0.603111	0.169907	1
C3	0.601106	3.51804e-07	0.000703608
HSH2D	0.600375	1.86969e-08	3.73939e-05
LCP2	0.600188	2.93365e-29	5.86729e-26
TMEM176A	0.596478	5.29075e-11	1.05815e-07
ST6GALNAC4	0.584642	2.06514e-16	4.13029e-13
CYTH4	0.582053	4.82405e-41	9.6481e-38
LPXN	0.577469	2.11822e-15	4.23645e-12
ZNF114	0.575289	1.05708e-05	0.0211415
HSD17B4	0.573192	1.08159e-06	0.00216319
JPX	0.571231	0.586257	1
POLD4	0.569301	5.27519e-09	1.05504e-05
SDF2L1	0.566579	3.4069e-11	6.81379e-08
SLA2	0.556221	0.186162	1
S100A9	0.548466	2.19756e-23	4.39512e-20
IRF7	0.545031	6.00314e-17	1.20063e-13
SPARCL1	0.543495	0.0161129	1
GPX3	0.541684	1.16016e-24	2.32032e-21
LINC00670	0.537876	4.12312e-09	8.24623e-06
AKAP2	0.532359	2.01541e-11	4.03083e-08
MMD2	0.528545	4.29952e-05	0.0859905
PROCR	0.509665	3.3214e-14	6.64281e-11
TNFSF13B	0.507473	1.1404e-19	2.2808e-16
