# Supplementary material for: Unraveling Heterogeneity of Tumor Cells and Microenvironment and Its Clinical Implications for Triple Negative Breast Cancer
Source: Front Oncol. 2021 Mar 29;11:557477. doi: 10.3389/fonc.2021.557477 (PMC8040954; doi:10.3389/fonc.2021.557477)
Supplement: Supplementary Table 3 — Marker genes in stromal cells. [file Table_3.XLSX]

## Sheet: Sheet1
Gene_Name	log2FC	p_value	q_value
LUM	5.6306	1.115e-111	2.2301e-108
SFRP2	4.10984	1.1983e-83	2.39659e-80
COL1A1	3.8172	5.3741e-107	1.0748e-103
CTSK	3.78778	2.81913e-83	5.63826e-80
DCN	3.75065	5.01499e-98	1.003e-94
MFAP4	3.70259	9.63753e-77	1.92751e-73
C1R	3.68952	5.82254e-98	1.16451e-94
COL3A1	3.5406	3.5185e-101	7.037e-98
C1S	3.50626	3.19733e-85	6.39466e-82
APOD	3.30565	1.97483e-36	3.94967e-33
POSTN	3.28518	3.33626e-38	6.67252e-35
MMP2	3.27803	2.20519e-79	4.41039e-76
MMP11	3.25639	2.74679e-39	5.49358e-36
SERPINF1	3.24271	2.27748e-90	4.55497e-87
COL1A2	2.99172	2.1642e-102	4.3283e-99
FN1	2.84735	2.40438e-50	4.80876e-47
PCOLCE	2.7861	2.80657e-78	5.61315e-75
SPARC	2.74395	1.02768e-81	2.05536e-78
TIMP3	2.73077	4.52299e-60	9.04599e-57
FSTL1	2.72986	2.82285e-69	5.64571e-66
RARRES2	2.69606	1.11105e-64	2.2221e-61
LGALS3BP	2.61495	1.74646e-66	3.49292e-63
SERPING1	2.60736	5.52122e-78	1.10424e-74
COL6A3	2.57368	4.0368e-102	8.0736e-99
C10orf10	2.52728	1.4702e-19	2.94041e-16
ASPN	2.50002	2.30691e-46	4.61382e-43
CCDC80	2.45066	2.23619e-68	4.47239e-65
PRSS23	2.29686	9.51878e-50	1.90376e-46
C3	2.28232	1.40454e-32	2.80908e-29
SPARCL1	2.21733	1.95713e-39	3.91426e-36
GPX3	2.20542	1.99012e-18	3.98024e-15
TIMP1	2.18815	1.42309e-54	2.84618e-51
NNMT	2.17974	3.82283e-49	7.64565e-46
TMEM176B	2.15297	2.16649e-35	4.33299e-32
PDGFRL	2.14058	2.25015e-42	4.50029e-39
LGALS1	2.1317	6.27514e-45	1.25503e-41
CTGF	2.12529	1.08818e-31	2.17636e-28
CTHRC1	2.12179	8.17296e-39	1.63459e-35
MEG3	2.06112	7.17851e-69	1.4357e-65
AEBP1	2.05031	1.66456e-69	3.32913e-66
BGN	2.04541	1.76093e-57	3.52187e-54
EFEMP1	2.0294	1.66995e-29	3.3399e-26
PMP22	1.9889	6.57036e-30	1.31407e-26
DLK1	1.98358	2.39538e-23	4.79077e-20
PTGDS	1.91302	2.93883e-22	5.87767e-19
OLFML3	1.90643	7.89791e-48	1.57958e-44
CD248	1.89909	1.46245e-50	2.9249e-47
TGFBI	1.89557	1.97635e-25	3.9527e-22
IGFBP7	1.89455	7.52174e-49	1.50435e-45
SFRP4	1.87938	3.44682e-26	6.89364e-23
FGF7	1.87606	7.90947e-50	1.58189e-46
LAMB1	1.80188	4.31084e-53	8.62168e-50
FBLN1	1.77325	4.77183e-69	9.54365e-66
THY1	1.74473	2.51904e-59	5.03808e-56
IFITM2	1.71486	9.72452e-40	1.9449e-36
C7	1.70986	2.99597e-12	5.99194e-09
CXCL14	1.69924	3.92302e-10	7.84605e-07
ITM2A	1.69715	3.72003e-15	7.44006e-12
TNFAIP6	1.69059	1.25712e-23	2.51423e-20
PLAU	1.65516	1.33238e-13	2.66476e-10
HTRA1	1.64359	1.6459e-42	3.2918e-39
IFI27	1.63006	2.82506e-47	5.65011e-44
THBS1	1.61692	2.64573e-30	5.29145e-27
MFAP5	1.60802	1.52389e-31	3.04778e-28
GLT8D2	1.59324	4.17951e-43	8.35902e-40
IFITM3	1.59273	1.25106e-44	2.50211e-41
VCAN	1.53265	6.63394e-52	1.32679e-48
EFEMP2	1.50988	1.83407e-40	3.66815e-37
ANTXR1	1.50359	7.35552e-32	1.4711e-28
COL12A1	1.50356	1.57212e-47	3.14425e-44
CRISPLD2	1.46157	5.77776e-44	1.15555e-40
PPIC	1.46102	2.16728e-26	4.33456e-23
HAS2	1.45975	1.31441e-15	2.62882e-12
FMO1	1.45024	5.88356e-30	1.17671e-26
COL8A1	1.4458	1.0829e-31	2.1658e-28
DHRS3	1.43434	8.04095e-13	1.60819e-09
TMEM176A	1.40723	7.14776e-20	1.42955e-16
PLS3	1.40459	1.83179e-25	3.66357e-22
VCAM1	1.38509	1.00466e-26	2.00931e-23
IFITM1	1.34643	4.76309e-29	9.52617e-26
LAMA4	1.33226	4.53396e-50	9.06792e-47
GSN	1.3215	9.80327e-43	1.96065e-39
PCDH18	1.30171	1.52305e-44	3.0461e-41
TFPI	1.2882	6.46832e-34	1.29366e-30
FAP	1.2696	2.41507e-36	4.83014e-33
STEAP1	1.2647	6.08972e-13	1.21794e-09
TAGLN	1.2386	4.72184e-19	9.44367e-16
CILP	1.23648	1.15797e-33	2.31594e-30
ACTA2	1.21352	1.22616e-22	2.45232e-19
WARS	1.20319	6.2968e-05	0.125936
ID1	1.20063	1.30804e-10	2.61607e-07
COL11A1	1.18045	2.7126e-33	5.4252e-30
EGR1	1.17903	1.83542e-28	3.67084e-25
ENPP2	1.13733	1.1342e-13	2.26841e-10
MFAP2	1.11669	4.72306e-24	9.44613e-21
GFPT2	1.10296	7.04248e-33	1.4085e-29
ITGBL1	1.09451	1.0586e-19	2.11721e-16
LAMB2	1.07167	1.29162e-23	2.58324e-20
SULF1	1.06114	2.26437e-16	4.52873e-13
SRPX2	0.997344	2.50836e-20	5.01671e-17
MEIS1	0.994533	1.10226e-22	2.20453e-19
AXL	0.993432	5.66579e-25	1.13316e-21
A2M	0.987886	1.85928e-14	3.71855e-11
CHI3L1	0.976674	3.36661e-05	0.0673322
TBX15	0.950018	3.63534e-29	7.27067e-26
OLFML2B	0.94512	3.79988e-16	7.59975e-13
P4HA2	0.898279	1.12224e-15	2.24449e-12
RGS16	0.890578	7.76632e-13	1.55326e-09
CRABP2	0.863883	8.81023e-11	1.76205e-07
TPM1	0.835782	1.09962e-12	2.19924e-09
SELENBP1	0.825047	1.24427e-06	0.00248854
ABI3BP	0.786417	1.33056e-21	2.66113e-18
CAV1	0.779961	7.05043e-16	1.41009e-12
MPV17	0.774027	1.30785e-08	2.61569e-05
IGFBP3	0.757806	5.66514e-07	0.00113303
CD36	0.753173	0.142919	1
NREP	0.740903	7.82745e-06	0.0156549
RARRES1	0.737687	9.19722e-07	0.00183944
C2	0.725562	3.61372e-13	7.22743e-10
C1orf123	0.718035	5.45817e-09	1.09163e-05
C4A	0.707205	2.33576e-15	4.67152e-12
DDIT3	0.699147	0.000410135	0.820271
LETMD1	0.68811	5.07414e-06	0.0101483
PLSCR4	0.680117	3.71571e-22	7.43142e-19
ZEB1	0.65135	1.69839e-14	3.39677e-11
HAUS7	0.641112	0.000537832	1
KDELR3	0.638974	1.48256e-09	2.96513e-06
CHN1	0.632389	1.31162e-10	2.62325e-07
BBS2	0.608891	8.86288e-07	0.00177257
CCL2	0.608504	3.88842e-08	7.77684e-05
F2RL2	0.602134	6.86168e-15	1.37234e-11
GSTT1	0.59591	0.000261857	0.523713
ICAM1	0.595554	2.67668e-06	0.00535336
MMP19	0.592346	4.02902e-14	8.05804e-11
SLC20A1	0.582525	2.49085e-07	0.000498171
VAMP5	0.581074	1.07228e-10	2.14457e-07
ARL2	0.575155	6.72728e-07	0.00134546
PROCR	0.572213	3.02739e-07	0.000605478
IFNGR1	0.572025	1.23139e-11	2.46279e-08
DIO2	0.561937	0.00202649	1
RND3	0.540445	1.28523e-10	2.57045e-07
TGFB3	0.540334	2.73342e-17	5.46683e-14
CTSB	0.534553	4.93329e-18	9.86659e-15
DCTD	0.527298	0.000101071	0.202142
EGLN3	0.521928	1.95639e-07	0.000391277
UBA7	0.500711	0.000249529	0.499057
