# Supplementary material for: Unraveling Heterogeneity of Tumor Cells and Microenvironment and Its Clinical Implications for Triple Negative Breast Cancer
Source: Front Oncol. 2021 Mar 29;11:557477. doi: 10.3389/fonc.2021.557477 (PMC8040954; doi:10.3389/fonc.2021.557477)
Supplement: Supplementary Table 4 — Marker genes in T cells. [file Table_4.XLSX]

## Sheet: Sheet1
Gene_Name	log2FC	p_value	q_value
CXCR4	4.46562	3.4315e-134	6.8629e-131
CD69	3.92438	9.9082e-112	1.9816e-108
LCK	3.70845	2.8937e-126	5.7874e-123
IL2RG	3.61622	1.1054e-123	2.2108e-120
CD52	3.60654	4.60451e-86	9.20901e-83
RGS1	3.40814	2.2826e-85	4.5652e-82
KLRK1	3.25914	4.52454e-74	9.04907e-71
GZMA	3.18387	2.28128e-66	4.56255e-63
IL32	3.12803	2.39651e-87	4.79301e-84
CD3D	3.0742	3.96028e-91	7.92055e-88
CTSW	3.01696	3.18689e-77	6.37378e-74
CST7	2.96212	6.62643e-77	1.32529e-73
CD8A	2.87093	6.35125e-69	1.27025e-65
GPR183	2.78978	2.54563e-56	5.09126e-53
CCR7	2.71494	1.94605e-50	3.89211e-47
ZNF683	2.54567	1.35846e-56	2.71692e-53
NKG7	2.52959	8.67985e-47	1.73597e-43
IL7R	2.50152	7.0909e-97	1.41818e-93
UCP2	2.47511	1.28542e-45	2.57085e-42
SELL	2.42174	2.38975e-46	4.7795e-43
APOBEC3G	2.37422	3.77414e-57	7.54829e-54
OASL	2.30543	7.33062e-31	1.46612e-27
ICOS	2.28575	1.34121e-70	2.68242e-67
SELPLG	2.28497	6.36199e-50	1.2724e-46
CREM	2.28084	1.83038e-49	3.66075e-46
ZNF331	2.24553	3.37135e-56	6.74271e-53
LPXN	2.20543	3.50452e-32	7.00904e-29
GIMAP7	2.20214	1.58627e-50	3.17254e-47
P2RY10	2.07762	8.27716e-58	1.65543e-54
SKAP1	1.99613	1.10761e-46	2.21522e-43
CLEC2D	1.96901	4.716e-101	9.432e-98
CD96	1.95945	1.68703e-89	3.37405e-86
ARHGAP9	1.95646	5.92692e-73	1.18538e-69
PTPN6	1.91252	4.09829e-21	8.19658e-18
TUBA4A	1.88998	2.86768e-45	5.73537e-42
CD48	1.87727	3.10429e-30	6.20858e-27
ISG15	1.85985	3.34305e-16	6.68611e-13
SLA	1.83781	1.52443e-38	3.04886e-35
CD27	1.8242	1.4047e-36	2.80941e-33
APOBEC3C	1.794	4.33921e-31	8.67843e-28
MX1	1.77276	5.4027e-22	1.08054e-18
PRF1	1.75597	5.8416e-44	1.16832e-40
GIMAP4	1.74396	2.55758e-32	5.11517e-29
PSTPIP1	1.66965	2.46297e-44	4.92594e-41
CD247	1.66232	2.23123e-51	4.46247e-48
ITM2A	1.62807	2.2394e-29	4.4788e-26
SAMD3	1.60874	4.15832e-63	8.31663e-60
ISG20	1.55447	8.63672e-19	1.72734e-15
EVL	1.53492	3.98932e-56	7.97865e-53
RARRES3	1.50317	1.6299e-15	3.25981e-12
SIRPG	1.47835	1.10327e-35	2.20653e-32
FYN	1.43874	1.71107e-60	3.42213e-57
ITK	1.42457	1.36913e-71	2.73825e-68
ALOX5AP	1.39698	1.94157e-31	3.88313e-28
KLRB1	1.34153	9.31186e-26	1.86237e-22
CRTAM	1.32581	3.17524e-34	6.35049e-31
MAP4K1	1.32256	1.0291e-52	2.05819e-49
PTPN7	1.27939	1.55192e-44	3.10383e-41
CD3G	1.27238	6.17525e-67	1.23505e-63
DENND2D	1.26412	1.90257e-25	3.80515e-22
ICAM2	1.24794	8.0695e-13	1.6139e-09
IRF7	1.22333	4.48695e-20	8.9739e-17
KLRC2	1.21022	4.51781e-36	9.03561e-33
IFITM1	1.19289	1.6702e-36	3.34041e-33
UBA7	1.1394	3.11499e-22	6.22998e-19
NELL2	1.11795	6.20751e-51	1.2415e-47
FCRL6	1.11552	8.08458e-29	1.61692e-25
SUSD3	1.10886	6.2715e-20	1.2543e-16
GBP5	1.08828	2.19318e-31	4.38637e-28
RCSD1	1.07065	3.63051e-24	7.26102e-21
BTN3A3	1.06546	7.17127e-14	1.43425e-10
RGS2	1.0281	3.92479e-10	7.84957e-07
RSAD2	1.0205	2.72755e-10	5.45509e-07
CCL5	1.01296	5.43784e-43	1.08757e-39
TNFRSF14	1.01047	1.33437e-16	2.66874e-13
CARD16	0.992094	2.54997e-09	5.09994e-06
SLA2	0.966773	1.66061e-26	3.32122e-23
RBCK1	0.938287	2.06852e-11	4.13703e-08
KLRC3	0.936873	4.32462e-32	8.64925e-29
CD28	0.934934	9.25914e-40	1.85183e-36
ZNF394	0.927502	2.98809e-17	5.97618e-14
VNN2	0.910087	1.09378e-30	2.18757e-27
RHOF	0.901959	1.74431e-31	3.48862e-28
CLK3	0.889735	2.01583e-08	4.03166e-05
AP1G2	0.841943	4.75652e-18	9.51305e-15
PARP15	0.833383	1.29491e-37	2.58982e-34
TRPV2	0.825457	3.06202e-21	6.12403e-18
IFIT2	0.81164	7.7802e-09	1.55604e-05
SNX20	0.809081	1.663e-20	3.326e-17
LAX1	0.801765	1.06512e-10	2.13023e-07
APOBEC3H	0.7825	2.28067e-26	4.56133e-23
HDAC1	0.777623	9.00726e-05	0.180145
CTSC	0.743585	4.579e-13	9.158e-10
CORO7	0.743244	9.26357e-14	1.85271e-10
CCR4	0.737733	9.66845e-28	1.93369e-24
LCP2	0.737548	1.58347e-46	3.16694e-43
TESPA1	0.735116	4.77244e-19	9.54489e-16
SLAMF7	0.724478	3.75042e-13	7.50084e-10
KRT86	0.716616	7.68783e-07	0.00153757
SNHG1	0.714969	5.51308e-05	0.110262
IRF8	0.709183	3.19236e-11	6.38473e-08
CYB561D2	0.704351	1.97209e-05	0.0394419
C12orf75	0.685086	6.0905e-19	1.2181e-15
HSH2D	0.681437	1.27673e-12	2.55346e-09
GPR18	0.67631	4.43749e-23	8.87498e-20
CYTH4	0.657882	1.60011e-14	3.20021e-11
CXCR5	0.648026	7.38722e-25	1.47744e-21
KDM4C	0.643764	4.61403e-08	9.22806e-05
ANKHD1	0.640161	2.50484e-07	0.000500968
LRMP	0.620685	1.54078e-15	3.08155e-12
HLA-DPB1	0.61361	9.34801e-19	1.8696e-15
TNIP1	0.610541	1.44511e-11	2.89022e-08
CLUHP3	0.604459	1.91844e-11	3.83687e-08
ARL4A	0.603461	1.6282e-07	0.00032564
FMNL3	0.58695	6.10708e-28	1.22142e-24
UXS1	0.561962	1.39699e-07	0.000279398
KRCC1	0.561476	1.35441e-06	0.00270883
SLC4A8	0.561037	2.79208e-07	0.000558415
CHKB	0.559699	4.82628e-10	9.65256e-07
FLII	0.555899	0.000338396	0.676793
IFITM2	0.553734	3.25279e-25	6.50557e-22
ENTPD1	0.536714	3.77047e-13	7.54093e-10
MXD4	0.528575	1.87597e-08	3.75193e-05
ZNF211	0.524437	1.12574e-07	0.000225147
ZSCAN16	0.520755	2.40203e-08	4.80405e-05
CARD17	0.514111	2.22847e-19	4.45694e-16
IQGAP2	0.507101	1.09842e-18	2.19683e-15
FAAH2	0.506182	6.53009e-08	0.000130602
IFIT1	0.500874	6.25462e-06	0.0125092
