# Supplementary material for: Unraveling Heterogeneity of Tumor Cells and Microenvironment and Its Clinical Implications for Triple Negative Breast Cancer
Source: Front Oncol. 2021 Mar 29;11:557477. doi: 10.3389/fonc.2021.557477 (PMC8040954; doi:10.3389/fonc.2021.557477)
Supplement: Supplementary Table 5 — Marker genes in tumor cells. [file Table_5.XLSX]

## Sheet: Sheet1
Gene_Name	log2FC	p_value	q_value
AZGP1	4.36446	1.1397e-46	2.27941e-43
KRT17	3.35309	5.45687e-25	1.09137e-21
SFTPB	3.08344	2.39018e-17	4.78035e-14
KRT19	2.84177	9.44813e-54	1.88963e-50
ERGIC2	2.59824	7.77985e-08	0.000155597
CALML5	2.34969	3.7228e-28	7.44559e-25
HERC2P4	2.33969	5.87111e-32	1.17422e-28
ARHGEF26-AS1	2.21654	4.51849e-44	9.03699e-41
TM4SF1	2.21451	2.5499e-36	5.09981e-33
PGM5P2	2.13398	2.97355e-43	5.94711e-40
NEK5	2.1192	2.43066e-46	4.86132e-43
METTL21A	2.11258	1.95129e-36	3.90258e-33
KRT7	2.0586	3.68177e-39	7.36354e-36
KRT18	1.98189	7.42828e-46	1.48566e-42
SPC25	1.96968	7.69246e-54	1.53849e-50
MGP	1.90999	4.11025e-40	8.22051e-37
EFNA1	1.87171	1.41084e-39	2.82167e-36
RPL37	1.83723	1.51551e-14	3.03103e-11
DBI	1.82713	5.38845e-15	1.07769e-11
STMN1	1.77392	2.80273e-12	5.60547e-09
PGD	1.69769	9.49356e-14	1.89871e-10
KIFAP3	1.69299	4.82197e-08	9.64394e-05
MCM7	1.69181	8.49079e-05	0.169816
DAND5	1.67514	5.62914e-33	1.12583e-29
C1orf229	1.66726	1.78314e-18	3.56628e-15
GOSR1	1.62834	1.38854e-29	2.77709e-26
INGX	1.6079	2.96665e-32	5.93329e-29
RANBP1	1.58603	1.10508e-10	2.21015e-07
CYB561D1	1.55625	2.91158e-19	5.82315e-16
NET1	1.54973	0.000259158	0.518317
LOH12CR2	1.54673	4.67391e-35	9.34783e-32
UGT8	1.50494	2.15572e-53	4.31144e-50
GABRP	1.48483	1.08561e-23	2.17122e-20
SNRPG	1.48	1.30226e-06	0.00260453
C8orf4	1.47712	9.42301e-21	1.8846e-17
SLC28A2	1.47175	1.28728e-37	2.57457e-34
S100A11	1.46672	4.01219e-19	8.02439e-16
ESRG	1.45824	1.27261e-13	2.54522e-10
ARIH2OS	1.40541	3.3217e-20	6.6434e-17
GLIPR1L2	1.40251	5.05119e-41	1.01024e-37
IDO1	1.39149	1.32931e-21	2.65862e-18
NARS	1.3682	6.67452e-10	1.3349e-06
METTL3	1.33228	9.31992e-06	0.0186398
BCL2A1	1.31538	5.45827e-10	1.09165e-06
XKR9	1.30854	7.70994e-47	1.54199e-43
CMAS	1.2967	2.22526e-13	4.45052e-10
NME1	1.24866	4.78626e-10	9.57251e-07
PFDN1	1.24492	1.55731e-09	3.11461e-06
TPD52L1	1.24097	4.53331e-18	9.06662e-15
USMG5	1.23849	4.51477e-06	0.00902954
SAA2	1.21217	3.68938e-06	0.00737875
CDK16	1.20473	1.51683e-05	0.0303366
DLEU2	1.18554	8.97489e-32	1.79498e-28
MRPS18C	1.18383	0.075092	1
KRAS	1.18224	9.96763e-08	0.000199353
TXN	1.17807	1.52361e-18	3.04721e-15
FXYD3	1.17185	1.01017e-22	2.02033e-19
PRICKLE2-AS3	1.1424	1.0877e-44	2.1754e-41
CRYAB	1.13741	5.67206e-23	1.13441e-19
C3orf33	1.08412	3.63366e-26	7.26733e-23
BBS5	1.07587	4.80439e-27	9.60878e-24
SMIM17	1.06413	3.59534e-34	7.19067e-31
MTRNR2L8	1.05754	6.78286e-35	1.35657e-31
FAM74A1	1.05074	8.66728e-30	1.73346e-26
OSGEPL1-AS1	1.04685	5.33935e-21	1.06787e-17
IK	1.04066	4.30622e-15	8.61245e-12
LINC00663	1.03525	6.77937e-26	1.35587e-22
ZNF543	1.02645	5.17608e-40	1.03522e-36
DDX18	1.01666	1.142e-10	2.28401e-07
XBP1	1.01529	1.77949e-08	3.55898e-05
DMC1	1.00864	2.43806e-31	4.87612e-28
ARF4	0.997246	1.48182e-14	2.96364e-11
EPHA10	0.995325	1.63801e-29	3.27602e-26
SEC24A	0.994917	4.4003e-11	8.8006e-08
KIF18B	0.986636	4.4398e-38	8.8796e-35
RSL24D1	0.981065	2.95606e-13	5.91212e-10
RNF10	0.974703	5.36257e-07	0.00107251
MANEAL	0.973859	1.82879e-31	3.65758e-28
TSC22D1	0.966679	4.80631e-26	9.61262e-23
DFFA	0.964933	5.7038e-34	1.14076e-30
HCAR1	0.94538	4.8617e-39	9.72339e-36
LINC00958	0.938523	1.05376e-31	2.10752e-28
MIEN1	0.931586	5.13207e-05	0.102641
NCOA7	0.924377	6.27082e-22	1.25416e-18
MTRNR2L2	0.918484	4.40618e-32	8.81235e-29
FAM213A	0.916827	1.78395e-11	3.5679e-08
ELF3	0.916357	1.4448e-23	2.8896e-20
RPS27	0.914064	4.35485e-57	8.7097e-54
CEACAM22P	0.903929	6.95713e-36	1.39143e-32
EIF4EBP1	0.899202	2.50882e-10	5.01764e-07
PTCSC3	0.8975	2.0602e-22	4.1204e-19
ACTN1	0.89343	1.54301e-11	3.08602e-08
SDF4	0.891071	3.35632e-23	6.71264e-20
SLC29A1	0.887388	5.33208e-08	0.000106642
NME6	0.882712	3.38312e-21	6.76623e-18
HMGCL	0.882065	1.15422e-15	2.30844e-12
EMP2	0.874189	8.45233e-30	1.69047e-26
MALAT1	0.87385	2.01926e-28	4.03851e-25
SLC9A4	0.870312	8.2189e-42	1.64378e-38
RND3	0.857741	1.44491e-08	2.88981e-05
P2RX5-TAX1BP3	0.857572	1.16275e-43	2.3255e-40
PARK7	0.853672	1.04149e-11	2.08299e-08
PTCHD4	0.846484	2.30046e-35	4.60092e-32
PTK6	0.840813	8.84183e-39	1.76837e-35
NUPR1	0.840655	2.78031e-06	0.00556061
GPM6B	0.833298	1.52492e-15	3.04984e-12
ATP5EP2	0.831054	1.36129e-13	2.72258e-10
TBCCD1	0.8303	1.04021e-33	2.08043e-30
UPK1B	0.816852	3.46733e-21	6.93466e-18
CRIPT	0.815705	1.14309e-07	0.000228618
BNIPL	0.811039	2.24845e-35	4.49689e-32
ACTA2	0.810077	1.66813e-06	0.00333626
DYDC1	0.808103	1.82924e-20	3.65848e-17
COX7C	0.80707	2.92243e-10	5.84486e-07
FARSB	0.805028	0.000223896	0.447793
BHMT2	0.801151	2.25578e-41	4.51157e-38
RCAN1	0.798819	2.40113e-20	4.80226e-17
ENTPD6	0.796994	6.76227e-07	0.00135245
CCL28	0.792041	5.96563e-23	1.19313e-19
SMIM19	0.791826	3.65188e-14	7.30376e-11
CFH	0.785879	5.29963e-36	1.05993e-32
LAIR1	0.776971	2.74461e-26	5.48922e-23
ILF3-AS1	0.774958	2.93748e-30	5.87496e-27
GSG1	0.759689	1.36038e-38	2.72077e-35
GNRHR2	0.758249	1.51615e-44	3.0323e-41
C1orf210	0.741964	3.02108e-21	6.04215e-18
SFXN1	0.73919	1.0991e-09	2.1982e-06
ALDOA	0.738714	2.54858e-32	5.09715e-29
IL10	0.735622	3.52716e-18	7.05432e-15
LGALS3	0.731015	7.13945e-24	1.42789e-20
CSRP1	0.721827	4.98982e-16	9.97965e-13
C4orf26	0.71682	5.59653e-28	1.11931e-24
LINC00485	0.713936	5.79735e-25	1.15947e-21
INMT	0.711461	1.74171e-39	3.48342e-36
HIST1H4C	0.693331	2.75842e-10	5.51683e-07
RPS2	0.665295	3.32711e-24	6.65423e-21
RNF222	0.665139	1.32884e-29	2.65768e-26
LINC00491	0.639391	2.63829e-16	5.27658e-13
ADRA1A	0.635026	3.09842e-43	6.19685e-40
LINC00483	0.624885	1.66612e-16	3.33224e-13
BBIP1	0.614425	0.000795151	1
COX20	0.608846	0.00117079	1
HAUS2	0.603177	1.22927e-15	2.45854e-12
RPP30	0.602256	9.01884e-12	1.80377e-08
NUDT9	0.598009	4.75589e-14	9.51178e-11
SEC24B-AS1	0.59757	4.55393e-21	9.10786e-18
CRX	0.595933	4.72409e-42	9.44819e-39
LINC00311	0.586588	2.18763e-18	4.37526e-15
XPNPEP3	0.585869	1.76107e-32	3.52214e-29
CNNM3	0.581734	1.64961e-34	3.29922e-31
BST2	0.577027	3.96302e-27	7.92604e-24
DESI1	0.562101	4.57993e-22	9.15985e-19
CASP6	0.554381	3.91868e-08	7.83736e-05
REL	0.549893	1.31436e-18	2.62873e-15
WDR5B	0.54792	1.88058e-27	3.76116e-24
SPIN1	0.547438	5.76057e-09	1.15211e-05
CHRNA5	0.547169	8.9849e-29	1.79698e-25
SPIB	0.546151	5.12431e-24	1.02486e-20
SEC14L4	0.541307	8.79741e-30	1.75948e-26
TAGLN	0.540713	3.58084e-07	0.000716167
PAM	0.539147	7.92652e-14	1.5853e-10
TMEM130	0.531996	6.97288e-25	1.39458e-21
SSFA2	0.531321	3.1136e-09	6.22719e-06
ING4	0.52999	6.89866e-18	1.37973e-14
LINC00507	0.525091	5.7492e-31	1.14984e-27
STAC2	0.522355	2.78889e-32	5.57779e-29
SNX6	0.520562	1.48524e-12	2.97048e-09
AQP4-AS1	0.520451	1.0241e-13	2.0482e-10
NFATC3	0.520251	0.0409673	1
COL15A1	0.513099	4.16644e-22	8.33288e-19
C8orf86	0.509539	9.12848e-19	1.8257e-15
MAPK13	0.5064	2.61679e-21	5.23359e-18
ZNF677	0.506259	8.42406e-39	1.68481e-35
ZNF669	0.504301	7.66835e-31	1.53367e-27
TP73-AS1	0.504062	9.13118e-24	1.82624e-20
DNAJC30	0.50335	1.61534e-11	3.23068e-08
